# Supplementary material for: Pedestrian Trust in Automated Vehicles: Role of Traffic Signal and AV Driving Behavior
Source: Front Robot AI. 2019 Nov 28;6:117. doi: 10.3389/frobt.2019.00117 (PMC7805667; doi:10.3389/frobt.2019.00117)
Supplement: Supplementary file 2 [file Data_Sheet_1.CSV]

SubjectID	ScenarioID	ScenarioName	Gender	DrivingCondition	SignalCondition	Age	TrustPropensity	VRexperiencescore	Disorientationscore	Nauseascore	Oculomotorscore	SSQScore	Competence	Predictability	Dependability	Responsibility	Reliability	Faith	OverallTrustScore	CLTrust	Perceivedaggression	Averagecrossingspeedms	Averagecrossingtimes	Averagewaitingtimes	Averagejaywalktimes	Averagedistancetocollisionm	Overalltasktimes	WaitRatio_traffic	WaitRatio_task	WaitRatio_untagged	WaitRatio_check_vehicle	WaitRatio_Signal	WaitRatio_look_vehicle	WaitRatio_crosswalk	CrossRatio_traffic	CrossRatio_task	CrossRatio_untagged	CrossRatio_check_vehicle	CrossRatio_Signal	CrossRatio_look_vehicle	CrossRatio_crosswalk	TaskRatio_traffic	TaskRatio_task	TaskRatio_untagged	TaskRatio_check_vehicle	TaskRatio_Signal	TaskRatio_look_vehicle	TaskRatio_crosswalk	Log10DTC
1	1	Defensive Unsignalized	Female	1	1	21	5.5	2.33333333333333	0	19.08	7.58	11.22	5	4	6	6	6	5	5.33333333333333	5.5	2	1.89390973936889	3.65	17.5833333333333	0	11.5741696408333	216.61	0	0	.293028322440087	.148148148148148	0	.51633987	.04248366	0	0	.149321266968326	0	0	.167420814	.683257918	0	.153389830508475	.390677966101695	.0194915254237288	0	.287288136	.149152542	1.06348984346194
2	1	Defensive Unsignalized	Male	1	1	18	5.75	4.33333333333333	0	28.62	37.9	29.92	7	6	7	7	5	7	6.5	5.5	6	1.97869534345669	3.46666666666667	8.4	0	15.97299263625	142.89	0	.0639658848614072	.174840085287846	.00426439232409382	0	.240938166	.515991471	0	.0420560747663551	.0186915887850467	0	0	.004672897	.934579439	0	.252757352941176	.243566176470588	.00183823529411765	0	.094669118	.407169118	1.20338629144532
3	1	Defensive Unsignalized	Male	1	1	26	5.41666666666666	3	13.92	28.62	15.16	22.44	6	2	6	7	6	4	5.16666666666666	5.5	1	1.72420471700194	3.95	57.7166666666667	0	9.26089135416667	480.15	0	.00188264825855036	.066206463759021	.0822089739566991	0	.748980232	.100721682	0	.152173913043478	.0304347826086956	.00434782608695652	0	.004347826	.808695652	0	.100268276324614	.131790744466801	.0606975184439973	0	.472501677	.234741784	.966652789226844
4	1	Defensive Unsignalized	Male	1	1	19	5	4.66666666666666	83.52	47.7	53.06	67.32	2	2	3	2	5	1	2.5	5.5	6	1.3993354287961	5.26666666666667	13.85	0	8.27034940666667	205.76	0	0	.0609013398294763	.0511571254567601	0	.710109622	.177831913	0	.00626959247648903	.0501567398119122	.00940438871473354	0	.222570533	.711598746	0	.25	.163838120104439	.0345953002610966	0	.276762402	.274804177	.917523858063036
5	1	Defensive Unsignalized	Female	1	1	23	5.25	1.66666666666666	41.76	28.62	7.58	26.18	7	7	6	7	7	4	6.33333333333333	5.5	6	1.60260489433185	4.43333333333333	6.56666666666667	0	7.184616285	162.57	0	0	.136950904392765	.0490956072351421	0	.739018088	.0749354	0	.00367647058823529	.0919117647058823	0	0	.161764706	.742647059	0	.117363344051447	.327974276527331	.0361736334405145	0	.2829582	.235530547	.856403578349558
6	1	Defensive Unsignalized	Male	1	1	23	5.33333333333333	4	27.84	9.54	0	11.22	3	5	5	5	6	5	4.83333333333333	5.5	2	1.59041760267482	4.35	4.83333333333333	0	6.3286859575	149.47	0	0	.688888888888889	0	0	.033333333	.277777778	0	.0101010101010101	.565656565656566	0	0	0	.424242424	0	.134782608695652	.765217391304348	0	0	.013043478	.086956522	.801313545617874
7	1	Defensive Unsignalized	Male	1	1	21	4.41666666666666	2.33333333333333	0	0	7.58	3.74	7	4	7	7	7	3	5.83333333333333	5.5	5	1.77631100083443	3.85	27.1666666666667	0	6.28187504258333	278.61	0	.000618429189857761	.0401978973407545	.0327767470624613	0	.739641311	.186765616	0	.0210970464135021	.0464135021097046	0	0	.037974684	.894514768	0	.198248407643312	.184713375796178	.00318471337579618	0	.158439491	.455414012	.798089293276069
8	1	Defensive Unsignalized	Male	1	1	21	5	2.33333333333333	13.92	28.62	30.32	29.92	7	7	7	7	7	6	6.83333333333333	5.5	4	1.83423402272962	3.93333333333333	4.40000000000001	.433333333333333	10.2138509891667	128.35	0	.00769230769230769	.161538461538462	.0230769230769231	0	.526923076	.280769231	0	0	.0537190082644628	.012396694214876	0	.111570248	.822314049	0	.125131440588854	.296529968454259	.0168243953732913	0	.107255521	.454258675	1.00918951760267
9	1	Defensive Unsignalized	Female	1	1	20	5.75	2	27.84	9.54	15.16	18.7	6	5	5	6	7	5	5.66666666666666	5.5	3	1.60755566370389	4.25	16.0666666666667	0	5.8108267	247.91	0	.0202127659574468	.185106382978723	.0457446808510638	0	.532978724	.215957447	0	.103846153846154	.130769230769231	0	0	.057692308	.707692308	0	.165441176470588	.29718137254902	.0251225490196078	0	.257352941	.254901961	.764237923389898
10	1	Defensive Unsignalized	Male	1	1	20	5.75	3.66666666666666	27.84	38.16	22.74	33.66	7	7	7	7	7	7	7	5.5	1	1.67747358518554	4.21666666666667	20.5166666666667	0	11.3328611625	231.91	0	.0447019867549669	.397350993377484	.0579470198675497	0	.272350994	.227649007	0	.10077519379845	.065891472868217	0	0	0	.833333334	0	.149263292761051	.256886611146701	.0153747597693786	0	.214606022	.363869315	1.05433956831149
11	1	Defensive Unsignalized	Female	1	1	30	5.41666666666666	2.66666666666666	27.84	28.62	30.32	33.66	5	7	5	3	7	5	5.33333333333333	5.5	4	1.81332441559055	3.75	15.2166666666667	0	10.0036286025	215.68	0	.0727883538633819	.230683090705487	.0167973124300112	0	.639417694	.040313549	0	.275109170305677	.135371179039301	0	0	.082969432	.506550218	0	.359084406294707	.264663805436338	.0228898426323319	0	.271101573	.082260372	1.00015755961994
12	1	Defensive Unsignalized	Male	1	1	22	5.08333333333333	5	27.84	28.62	7.58	22.44	6	6	6	6	7	5	6	5.5	2	3.17929542971001	2.1	9.95	0	15.58396239	156.77	0	0	.97196261682243	0	0	0	.028037383	0	0	1	0	0	0	0	0	.0734463276836158	.909604519774011	0	0	0	.016949153	1.19267789141883
13	1	Defensive Unsignalized	Female	1	1	22	4.58333333333333	4.66666666666666	0	9.54	22.74	14.96	1	3	2	1	7	3	2.83333333333333	5.5	6	1.41157013740555	5.11666666666667	15.9166666666667	0	6.37891565833333	230.02	0	.0186608122941822	.147091108671789	.00987925356750823	0	.765093304	.059275521	0	0	.131944444444444	.0347222222222222	0	.121527778	.711805556	0	.260025062656642	.2531328320802	.0350877192982456	0	.322681704	.129072682	.804746859971031
14	1	Defensive Unsignalized	Female	1	1	27	5.25	4	27.84	0	15.16	14.96	2	3	1	2	6	5	3.16666666666666	5.5	7	.694516825299098	11.3	5.93333333333334	1.33333333333333	5.26070256083333	280.11	0	.116417910447761	.119402985074627	.026865671641791	0	.441791045	.295522388	0	.103801169590643	.0277777777777778	.00146198830409357	0	.254385965	.6125731	0	.156929019797199	.365041042974408	.0115886045388701	0	.191211974	.275229358	.721043747560224
15	1	Defensive Unsignalized	Male	1	1	26	5.41666666666666	2	27.84	38.16	15.16	29.92	2	3	2	1	1	2	1.83333333333333	5.5	6	2.02869098602668	3.53333333333333	27.1333333333333	.0333333333333333	16.0534958	268.66	0	.0933753943217666	.186119873817035	.0965299684542587	0	.394952681	.229022082	0	.169082125603865	.0289855072463768	0	0	.004830918	.797101449	0	.186868686868687	.225589225589226	.0117845117845118	0	.150953984	.424803591	1.20556961875559
16	1	Defensive Unsignalized	Male	1	1	22	5.58333333333333	3.66666666666666	0	0	0	0	7	6	6	7	6	6	6.33333333333333	5.5	1	1.6517521822677	4.18333333333333	18.0166666666667	.15	8.04542707833333	233.16	0	.00291828793774319	.0233463035019455	.046692607003891	0	.836575876	.090466926	0	0	.0702479338842975	.0330578512396694	0	.169421488	.727272727	0	.0913268236645606	.144744399770247	.0367604824813326	0	.460654796	.266513498	.90554910285898
17	1	Defensive Unsignalized	Male	1	1	24	5.83333333333333	3	13.92	0	15.16	11.22	6	5	5	6	5	4	5.16666666666666	5.5	2	2.09948527071848	3.25	3.08333333333333	.0166666666666667	11.34683242	100.87	0	.0614525139664805	.0949720670391062	.134078212290503	0	.43575419	.273743017	0	.0497512437810945	.0497512437810945	.00497512437810945	0	.174129353	.721393035	0	.198701298701299	.27012987012987	.0441558441558441	0	.115584416	.371428572	1.05487464086729
18	1	Defensive Unsignalized	Male	1	1	24	6.16666666666666	2.33333333333333	13.92	9.54	15.16	14.96	7	6	7	7	7	6	6.66666666666666	5.5	1	2.23698595313676	3.13333333333333	7.98333333333333	0	9.10462218833333	127.73	0	0	.105485232067511	.0907172995780591	0	.616033755	.187763713	0	0	.0572916666666667	.03125	0	.114583333	.796875	0	.191946308724832	.281879194630872	.0174496644295302	0	.037583893	.471140939	.959261928722218
19	1	Defensive Unsignalized	Male	1	1	25	4.58333333333333	2	27.84	95.4	22.74	56.1	6	6	6	7	6	3	5.66666666666666	5.5	2	2.01721002942854	3.43333333333333	8.25	0	8.6084486625	152.91	0	.17687074829932	.129251700680272	.0204081632653061	0	.260770975	.412698413	0	.301435406698565	.076555023923445	0	0	.033492823	.588516746	0	.431937172774869	.153577661431065	.00261780104712042	0	.071553228	.340314137	.934924893843942
20	1	Defensive Unsignalized	Male	1	1	24	5	3.66666666666666	97.44	57.24	83.38	89.76	6	6	6	6	6	5	5.83333333333333	5.5	6	2.0760689016013	3.33333333333333	1.51666666666667	0	16.2003461333333	103.11	0	.0591439688715953	.522178988326848	.0124513618677043	0	.153307393	.252918288	0	.00490196078431373	.313725490196078	0	0	.112745098	.568627451	0	.170984455958549	.563471502590674	.0129533678756477	0	.176165803	.076424871	1.20952429369021
21	1	Defensive Unsignalized	Male	1	1	24	5.25	4.66666666666666	55.68	38.16	45.48	52.36	7	5	6	7	7	6	6.33333333333333	5.5	5	2.26704047815599	3.08333333333333	29.3333333333333	0	18.957836405	273.8	0	.00524590163934426	.360655737704918	.0347540983606557	0	.576393442	.022950819	0	0	.1	.0263157894736842	0	.168421052	.705263158	0	.0696452036793693	.478975032851511	.0210249671484888	0	.401445466	.02890933	1.27778877124116
22	1	Defensive Unsignalized	Male	1	1	19	5.66666666666666	5.33333333333333	0	19.08	7.58	11.22	3	5	7	3	7	4	4.83333333333333	5.5	5	1.5647731563702	4.21666666666667	35.2333333333333	0	10.3627799116667	344.35	0	.00645481628599801	.0451837140019861	.0342601787487587	0	.767626614	.146474677	0	.114173228346457	.0748031496062992	0	0	.019685039	.791338583	0	.158178550029958	.227082085080887	.00838825644098263	0	.211503895	.394847214	1.01547627455475
23	1	Defensive Unsignalized	Male	1	1	18	5.75	3.33333333333333	13.92	9.54	22.74	18.7	6	6	6	7	7	6	6.33333333333333	5.5	2	1.69690249441699	4.11666666666667	8.56666666666666	0	9.99534813916667	180.9	0	0	.0714285714285714	.0918367346938776	0	.589795918	.246938776	0	0	.0714285714285714	.0158730158730159	0	.067460317	.845238095	0	.148726376335251	.281840591618735	.00410846343467543	0	.059983566	.505341002	.999797925246124
24	1	Defensive Unsignalized	Male	1	1	24	4.58333333333333	1.33333333333333	69.6	57.24	68.22	74.8	6	7	7	6	7	6	6.5	5.5	2	.970091051611162	7.71666666666667	3.68333333333333	0	9.17708055833333	193.21	0	0	.121546961325967	.0718232044198895	0	.524861879	.281767956	0	0	.046908315565032	0	0	.249466951	.703624734	0	.268363636363636	.284363636363636	.0269090909090909	0	.094545455	.325818181	.962704544048907
25	1	Defensive Unsignalized	Male	1	1	24	5.33333333333333	2	69.6	57.24	37.9	59.84	6	6	6	7	6	6	6.16666666666666	5.5	5	1.75611486592235	3.91666666666667	32.6166666666667	0	5.23771601875	318.65	0	.0271886895051658	.159325720500272	.123980424143556	0	.654703643	.034801523	0	.2152466367713	.345291479820628	0	0	.022421525	.417040359	0	.254700854700855	.443589743589744	.0222222222222222	0	.197435897	.082051282	.719141947920217
26	1	Defensive Unsignalized	Female	1	1	23	5.08333333333333	3.66666666666666	27.84	28.62	15.16	26.18	7	5	5	6	5	5	5.5	5.5	4	2.27072532290662	3.1	2.88333333333333	0	6.3820366075	100.9	0	.00595238095238095	.69047619047619	.00595238095238095	0	.107142857	.190476191	0	.0157894736842105	.389473684210526	0	0	.042105263	.552631579	0	.0766917293233083	.714285714285714	.0075187969924812	0	.156390978	.045112782	.804959290987177
27	1	Defensive Unsignalized	Male	1	1	22	6.41666666666666	4.66666666666666	0	9.54	7.58	7.48	6	4	5	5	7	4	5.16666666666666	5.5	3	1.51653825606769	4.56666666666667	15.4333333333333	0	7.99010170833333	234.01	0	.0672645739910314	.134529147982063	.0773542600896861	0	.573991031	.146860986	0	.118705035971223	.0467625899280575	.00359712230215827	0	.100719425	.730215827	0	.370869033047736	.209302325581395	.0214198286413709	0	.133414933	.26499388	.902552307610211
28	1	Defensive Unsignalized	Male	1	1	23	5.41666666666666	5.33333333333333	27.84	19.08	22.74	26.18	7	7	7	7	7	7	7	5.5	1	1.49418427607333	4.76666666666667	6.51666666666667	0	18.6250569458333	136.81	0	0	.0793650793650794	.0291005291005291	0	.785714286	.105820106	0	0	.174216027874564	.0104529616724739	0	.146341464	.668989547	0	.0991636798088411	.363201911589008	.027479091995221	0	.155316607	.35483871	1.27009760927125
29	1	Defensive Unsignalized	Female	1	1	22	4.91666666666666	2	69.6	28.62	45.48	52.36	6	6	6	6	6	6	6	5.5	2	1.69593455389717	4.1	11.2	0	10.6976102003333	217.04	0	0	.498637602179836	0	0	.441416893	.059945504	0	0	.643410852713178	0	0	0	.356589148	0	.0200803212851406	.835341365461847	0	0	.050200803	.09437751	1.02928676901904
30	1	Defensive Unsignalized	Male	1	1	18	5.33333333333333	5	0	0	0	0	6	6	6	7	6	7	6.33333333333333	5.5	3	1.26583174676312	6.01666666666667	9.83333333333333	.916666666666667	8.08096005941667	191.09	0	.0486111111111111	.09375	.159722222222222	0	.324652778	.373263889	0	.155313351498638	.0190735694822888	0	0	.348773842	.476839237	0	.263291139240506	.20084388185654	.0160337552742616	0	.055696203	.464135022	.907462960247132
1	4	Defensive Signalized	Female	1	2	21	5.5	2.33333333333333	0	19.08	7.58	11.22	7	5	5	7	6	5	5.83333333333333	6.005555556	2	2.08935822026204	3.2	25.8833333333333	1.25	3.17722094333333	272.84	.0432756324900133	.00133155792276964	.288948069241012	.00199733688415446	.175765646	.167776298	.320905459	0	0	.0879120879120879	0	0	0	.912087912	.0298576022048691	.0826825907211759	.387230133210841	.00597152044097382	.110243454	.146072577	.237942122	.502047416632018
2	4	Defensive Signalized	Male	1	2	18	5.75	4.33333333333333	0	28.62	37.9	29.92	6	5	6	5	7	7	6	6.005555556	5	2.20751183574505	3.06666666666667	22.1833333333333	.633333333333333	3.09939287333333	269.64	0	0	.0645896656534954	.0113981762917933	.036474164	.405015198	.482522796	0	0	.0210526315789474	0	0	0	.978947369	0	.129274004683841	.178922716627635	.00421545667447307	.02763466	.181264637	.478688525	.491276630097426
3	4	Defensive Signalized	Male	1	2	26	5.41666666666666	3	13.92	28.62	15.16	22.44	7	6	5	6	7	4	5.83333333333333	6.005555556	1	1.45703913012281	4.66666666666667	34.85	.1	2.91984238166667	382.95	.00209643605870021	.0969601677148847	.0738993710691824	.0162473794549266	.024109014	.305031447	.481656184	0	.0858208955223881	.0373134328358209	0	0	.070895522	.80597015	.00135869565217391	.167798913043478	.163383152173913	.00747282608695652	.011548913	.190896739	.457540761	.465359408085411
4	4	Defensive Signalized	Male	1	2	19	5	4.66666666666666	83.52	47.7	53.06	67.32	4	5	4	6	4	2	4.16666666666666	6.005555556	2	2.09482878621702	3.3	20.5	1.73333333333333	3.13229252083333	237.39	.0511316010058676	.0134115674769489	.176026823134954	.00419111483654652	.049455155	.254819782	.450963956	0	.0245098039215686	.0196078431372549	0	0	0	.955882353	.0340782122905028	.133519553072626	.273184357541899	.00335195530726257	.044134079	.115642459	.396089386	.495862313491753
5	4	Defensive Signalized	Female	1	2	23	5.25	1.66666666666666	41.76	28.62	7.58	26.18	7	7	7	7	7	4	6.5	6.005555556	5	1.81601290492153	3.8	17.65	1.53333333333333	3.2855352175	241.99	0	0	.123574144486692	0	.086501901	.323193916	.466730038	0	0	.0128205128205128	0	0	.038461538	.948717949	0	.070874861572536	.325027685492802	.00719822812846069	.035437431	.209302325	.352159468	.516606126733944
6	4	Defensive Signalized	Male	1	2	23	5.33333333333333	4	27.84	9.54	0	11.22	2	6	6	6	7	2	4.83333333333333	6.005555556	1	1.67531284443405	4.06666666666667	20	.65	2.5386357465	239.94	.207964601769911	0	.247787610619469	0	.467551623	.004424779	.072271386	.183206106870229	0	.114503816793893	0	.297709924	0	.404580153	.144645340751043	0	.294853963838665	0	.492350487	.004172462	.063977747	.40460039105347
7	4	Defensive Signalized	Male	1	2	21	4.41666666666666	2.33333333333333	0	0	7.58	3.74	7	7	7	7	7	3	6.33333333333333	6.005555556	1	2.13186823569801	3.21666666666667	20.9166666666667	.516666666666667	3.2299547	235.46	0	.0870967741935484	.0532258064516129	.0145161290322581	.041129033	.303225806	.500806452	0	.221105527638191	.0050251256281407	0	0	.015075377	.75879397	0	.196111111111111	.175555555555556	.01	.013333333	.126111112	.478888889	.509196431409125
8	4	Defensive Signalized	Male	1	2	21	5	2.33333333333333	13.92	28.62	30.32	29.92	7	5	4	5	5	4	5	6.005555556	3	1.98642118229579	3.45	18.65	2.51666666666667	3.1503436125	231.01	.00364963503649635	.00456204379562044	.0784671532846715	.0237226277372263	.028284672	.286496351	.574817518	0	.0380952380952381	.0428571428571429	0	0	0	.919047619	.00224340998317442	.123948401570387	.196298373527762	.0117779024116657	.019068985	.103757712	.542905216	.49835792549565
9	4	Defensive Signalized	Female	1	2	20	5.75	2	27.84	9.54	15.16	18.7	6	7	6	6	7	5	6.16666666666666	6.005555556	2	1.50578948188738	4.55	15.183	1.15	1.6785	225.95	.022964509394572	.00521920668058455	.217118997912317	.00313152400835073	.109603341	.24947808	.392484342	0	0	.00719424460431655	0	0	.028776978	.964028777	.0130023640661939	.107565011820331	.336879432624114	.008274231678487	.054964539	.072104019	.407210402	.224921345584031
10	4	Defensive Signalized	Male	1	2	20	5.75	3.66666666666666	27.84	38.16	22.74	33.66	7	7	7	7	6	6	6.66666666666666	6.005555556	1	1.74799897152111	3.78333333333333	18.8	.35	3.15828128541667	227.3	.00290697674418605	.0552325581395349	.0862403100775194	.00581395348837209	.049418604	.215116279	.585271318	0	.110132158590308	.026431718061674	0	0	0	.863436123	0	.138969310943833	.23335263462652	.00405327156919514	.012159815	.087434858	.52403011	.499450806883216
11	4	Defensive Signalized	Female	1	2	30	5.41666666666666	2.66666666666666	27.84	28.62	30.32	33.66	6	7	6	5	7	5	6	6.005555556	1	1.87733494058697	3.66666666666667	18.5833333333333	2.38333333333333	3.15868578083333	238	.00273473108477666	.244302643573382	.145852324521422	.0127620783956244	.11668186	.210574294	.267092069	0	.179372197309417	.0269058295964126	0	0	.013452915	.780269058	0	.379676158570631	.261864879955332	.0139586823003908	.033500838	.080960358	.230039084	.499506425386782
12	4	Defensive Signalized	Male	1	2	22	5.08333333333333	5	27.84	28.62	7.58	22.44	7	6	6	6	6	5	6	6.005555556	4	2.30465794141043	2.96666666666667	25.9333	1.93333333333333	3.19179271033333	347.54	.0666666666666667	0	.05	0	.84047619	0	.042857143	.716666666666667	0	.116666666666667	0	.033333333	0	.133333333	.0284552845528455	.00948509485094851	.355013550135501	0	.596205962	0	.010840108	.504034678517778
13	4	Defensive Signalized	Female	1	2	22	4.58333333333333	4.66666666666666	0	9.54	22.74	14.96	6	6	6	6	5	5	5.66666666666666	6.005555556	3	2.33405398248739	2.91666666666667	16.9833333333333	1.83333333333333	3.92442199333333	234.41	.0383064516129032	.0221774193548387	.188508064516129	.00504032258064516	.059475806	.282258064	.404233871	0	.0222222222222222	.0722222222222222	0	0	0	.905555556	.0194877505567929	.228841870824053	.255567928730512	.00779510022271715	.072383073	.148106904	.267817372	.593775700930701
14	4	Defensive Signalized	Female	1	2	27	5.25	4	27.84	0	15.16	14.96	7	5	7	7	7	5	6.33333333333333	6.005555556	2	.707602106426551	10.0333333333333	26.0166666666667	1.23333333333333	2.9566507565	428.11	.0053763440860215	.199596774193548	.139784946236559	.0147849462365591	.05577957	.264112903	.320564516	0	.314144736842105	.00493421052631579	0	0	.001644737	.679276315	.00238877276799045	.359808898178561	.209017617199164	.010749477455957	.021498955	.100029859	.29650642	.470800028116738
15	4	Defensive Signalized	Male	1	2	26	5.41666666666666	2	27.84	38.16	15.16	29.92	7	7	7	7	7	7	7	6.005555556	2	2.36042598117951	2.88333333333333	20.4833333333333	1.33333333333333	3.24902779333333	235.15	0	.035303776683087	.0295566502463054	.00821018062397373	.039408867	.26272578	.624794745	0	.0909090909090909	.0340909090909091	0	0	0	.875	0	.13129102844639	.173413566739606	.00328227571115974	.021881838	.105032823	.565098469	.511753426469536
16	4	Defensive Signalized	Male	1	2	22	5.58333333333333	3.66666666666666	0	0	0	0	7	7	7	7	7	6	6.83333333333333	6.005555556	1	1.62636001007691	4.31666666666667	16.6666666666667	.8	3.17580603416667	245.39	.00341296928327645	.00113765642775882	.154721274175199	.025028441410694	.146757679	.323094425	.345847554	.0131004366812227	0	.0786026200873362	0	0	.021834061	.886462882	.00188916876574307	.0881612090680101	.390428211586902	.0151133501259446	.04093199	.132871536	.330604534	.5018539695537
17	4	Defensive Signalized	Male	1	2	24	5.83333333333333	3	13.92	0	15.16	11.22	7	6	7	7	7	5	6.5	6.005555556	2	2.13389270460859	3.21666666666667	20.1166666666667	1.5	3.16371529916667	219	0	.0102739726027397	.0976027397260274	.00256849315068493	.038527398	.433219178	.417808219	0	.0253807106598985	.0203045685279188	0	0	.020304569	.934010152	0	.0697020798201236	.21079258010118	.00112422709387296	.030354131	.287240023	.400786959	.500197394685289
18	4	Defensive Signalized	Male	1	2	24	6.16666666666666	2.33333333333333	13.92	9.54	15.16	14.96	7	6	7	7	6	6	6.5	6.005555556	1	2.62464395025397	2.6	23.5333333333333	1.15	2.880812195	233.98	0	.0528949249463903	.125804145818442	.0100071479628306	.045032166	.252323088	.513938527	0	0	.0372670807453416	0	0	0	.962732919	0	.14417845484222	.165397170837867	.00108813928182807	.019042438	.146898803	.523394995	.459514946814352
19	4	Defensive Signalized	Male	1	2	25	4.58333333333333	2	27.84	95.4	22.74	56.1	5	3	6	5	4	4	4.5	6.005555556	2	1.99162814837004	3.43333333333333	18.8166666666667	1.41666666666667	3.10238569516667	221.27	0	.0894941634241245	.00875486381322957	.00680933852140078	.002918288	.263618677	.628404669	0	.0857142857142857	.019047619047619	0	0	0	.895238096	0	.138580931263858	.129157427937916	0	.00443459	.149113083	.578713969	.491695789244782
20	4	Defensive Signalized	Male	1	2	24	5	3.66666666666666	97.44	57.24	83.38	89.76	6	6	6	5	6	5	5.66666666666666	6.005555556	5	1.27018864373252	6.1	14.55	3.95	2.89139220583333	246.13	.0128342245989305	0	.342245989304813	.00213903743315508	.174331551	.091978609	.376470588	0	0	.0434782608695652	0	.010869565	.027173913	.918478261	.013215859030837	.0409062303335431	.577721837633732	.00377595972309629	.067337949	.092511014	.204531152	.461107005982723
21	4	Defensive Signalized	Male	1	2	24	5.25	4.66666666666666	55.68	38.16	45.48	52.36	7	6	6	6	7	6	6.33333333333333	6.005555556	5	2.09058523804133	3.23333333333333	22.0166666666667	1.51666666666667	3.25822135	239.1	.0222588623248145	.0173124484748557	.17724649629019	.00659521846661171	.065952185	.331409728	.379225062	0	0	.045	0	0	.03	.925	.014908890115958	.0684704583103258	.394257316399779	.0082827167310878	.026504694	.233572611	.254003314	.512980585134591
22	4	Defensive Signalized	Male	1	2	19	5.66666666666666	5.33333333333333	0	19.08	7.58	11.22	7	7	6	7	6	5	6.33333333333333	6.005555556	1	2.17306362300927	3.13333333333333	21.5166666666667	2.61666666666667	2.86742700833333	242.85	.00159108989657916	.0700079554494829	.0588703261734288	.00159108989657916	.00954654	.367541766	.490851234	0	.402061855670103	0	0	0	0	.597938144	0	.262954796030871	.151598676957001	.00110253583241455	.00275634	.183572216	.398015435	.457492371549235
23	4	Defensive Signalized	Male	1	2	18	5.75	3.33333333333333	13.92	9.54	22.74	18.7	6	7	6	6	7	6	6.33333333333333	6.005555556	1	2.0808272761445	3.26666666666667	16.7333333333333	.533333333333333	2.95821593166667	239.81	.00100401606425703	.0130522088353414	.0742971887550201	.0230923694779116	.070281124	.217871486	.600401607	0	0	.0544554455445545	0	0	0	.945544554	.000537634408602151	.123118279569892	.189784946236559	.0102150537634409	.037634409	.06344086	.575268817	.471029871658376
24	4	Defensive Signalized	Male	1	2	24	4.58333333333333	1.33333333333333	69.6	57.24	68.22	74.8	7	6	6	6	6	6	6.16666666666666	6.005555556	3	1.55588807807992	4.46666666666667	19.2833333333333	.366666666666667	3.42484071416667	288.09	.0045045045045045	0	.0954954954954955	.0252252252252252	.112612613	.294594594	.467567568	0	.010989010989011	.010989010989011	0	0	0	.978021978	.00219490781387182	.12071992976295	.205443371378402	.0206321334503951	.061896401	.126865672	.462247586	.53464037770666
25	4	Defensive Signalized	Male	1	2	24	5.33333333333333	2	69.6	57.24	37.9	59.84	5	7	7	5	7	5	6	6.005555556	4	1.74312825721668	3.91666666666667	24.05	.933333333333333	3.35086983266667	274.18	.0286764705882353	.0882352941176471	.224264705882353	.00735294117647059	.0625	.241911764	.347058823	0	.00434782608695652	.421739130434783	0	.017391304	0	.556521739	.0219560878243513	.12874251497006	.459580838323353	.0109780439121757	.04740519	.134730539	.196606787	.525157557631579
26	4	Defensive Signalized	Female	1	2	23	5.08333333333333	3.66666666666666	27.84	28.62	15.16	26.18	7	4	3	6	6	5	5.16666666666666	6.005555556	2	2.22282126650326	3	19.1833333333333	1.1	3.16814516966667	221.61	.0943775100401606	.0261044176706827	.280120481927711	.0070281124497992	.136546185	.162650602	.293172691	0	.0127388535031847	.171974522292994	0	.01910828	.01910828	.777070063	.0562796208530806	.0574644549763033	.449644549763033	.00177725118483412	.09893365	.118483412	.217417062	.500805073466921
27	4	Defensive Signalized	Male	1	2	22	6.41666666666666	4.66666666666666	0	9.54	7.58	7.48	5	7	7	6	7	3	5.83333333333333	6.005555556	1	1.76447385663488	3.86666666666667	16.9666666666667	.783333333333333	3.36254989833333	243.88	0	.182126696832579	.0271493212669683	.00113122171945701	.038461538	.219457014	.531674209	0	.403940886699507	.0197044334975369	0	0	0	.576354679	0	.463702870005627	.0967923466516601	.00056274620146314	.021384356	.064715813	.352841868	.526668737742073
28	4	Defensive Signalized	Male	1	2	23	5.41666666666666	5.33333333333333	27.84	19.08	22.74	26.18	7	7	7	7	7	7	7	6.005555556	1	2.36409004894542	2.81666666666667	22.9333333333333	2.4	3.12535468016667	227.91	0	.0105980317940954	.0522331566994701	.00984102952308857	.037850114	.510219531	.379258138	0	.101190476190476	.00595238095238095	0	0	0	.892857143	0	.0631284916201117	.211173184357542	.00614525139664804	.02849162	.308938547	.382122905	.494899310287628
29	4	Defensive Signalized	Female	1	2	22	4.91666666666666	2	69.6	28.62	45.48	52.36	6	5	6	6	6	5	5.66666666666666	6.005555556	3	1.80819359460419	3.75	11.25	2.18333333333333	3.24409535083333	231.81	.0584307178631052	.00500834724540902	.315525876460768	.00834724540901502	.248747913	.090150251	.273789649	.0566037735849057	0	.446540880503145	0	.012578616	.050314465	.433962264	.028974158183242	.0563821456538763	.467501957713391	.0164447924823806	.191855912	.068911512	.169929522	.511093610561371
30	4	Defensive Signalized	Male	1	2	18	5.33333333333333	5	0	0	0	0	7	7	7	7	7	7	7	6.005555556	1	1.89291615996399	3.58333333333333	19.6166666666667	.9	3.1559819725	240.47	0	.0341005967604433	.0767263427109974	.0289855072463768	.015345269	.254049446	.590792839	0	.0180995475113122	.0316742081447964	0	0	0	.950226245	0	.16510215350635	.202098288238542	.0138045278851463	.020982882	.102705687	.495306461	.49913451378132
1	2	Normal Unsignalized	Female	2	1	21	5.5	2.33333333333333	0	19.08	7.58	11.22	5	4	4	3	5	5	4.33333333333333	5.405555556	5	2.09410282577781	3.31666666666667	3.38333333333333	0	10.9945397108333	133.98	0	0	.591623036649215	.0104712041884817	0	.162303665	.235602094	0	0	.403141361256544	0	0	.062827225	.534031414	0	.0760667903525046	.792207792207792	.00371057513914657	0	.050092765	.077922078	1.04117705222982
2	2	Normal Unsignalized	Male	2	1	18	5.75	4.33333333333333	0	28.62	37.9	29.92	7	6	6	7	6	7	6.5	5.405555556	4	2.39442644281142	2.85	8.13333333333333	0	23.502245065	136.19	0	.0817757009345794	.179906542056075	.105140186915888	0	.224299066	.408878505	0	.52	.06	.00666666666666667	0	0	.413333333	0	.286948176583493	.240882917466411	.0470249520153551	0	.105566219	.319577735	1.37110935047471
3	2	Normal Unsignalized	Male	2	1	26	5.41666666666666	3	13.92	28.62	15.16	22.44	7	5	7	7	7	4	6.16666666666666	5.405555556	1	2.07430149827065	3.23333333333333	40.5333333333333	0	25.9821831333333	388.17	0	.0250329380764163	.0913482652613088	.0878348704435661	0	.713658322	.082125604	0	.0625	.09375	.0416666666666667	0	.0625	.739583333	0	.0807817589576547	.158306188925081	.054071661237785	0	.477850163	.228990228	1.41467563953632
4	2	Normal Unsignalized	Male	2	1	19	5	4.66666666666666	83.52	47.7	53.06	67.32	5	5	4	6	7	2	4.83333333333333	5.405555556	5	1.59582448474525	4.33333333333333	14.0666666666667	0	24.098224225	210.86	0	.0228365384615385	.0805288461538461	.108173076923077	0	.481971154	.306490384	0	.0716981132075472	.0867924528301887	.00754716981132075	0	.264150943	.569811321	0	.250157927984839	.16866708780796	.0372710044219836	0	.17245736	.37144662	1.38198504101065
5	2	Normal Unsignalized	Female	2	1	23	5.25	1.66666666666666	41.76	28.62	7.58	26.18	6	7	7	7	7	4	6.33333333333333	5.405555556	5	2.06649997371412	3.28333333333333	2.73333333333334	0	17.8091895644167	122.69	0	0	.337662337662338	.103896103896104	0	.467532467	.09090909	0	0	.133004926108374	.0147783251231527	0	.044334975	.807881773	0	.0649087221095335	.508113590263692	.0344827586206897	0	.211967545	.180527383	1.25064415664965
6	2	Normal Unsignalized	Male	2	1	23	5.33333333333333	4	27.84	9.54	0	11.22	6	6	6	4	6	3	5.16666666666666	5.405555556	4	1.38282841821793	5.16666666666667	3.83333333333333	0	9.69262501	141.84	0	0	.741573033707865	0	0	0	.258426966	0	0	.492537313432836	0	0	.037313433	.470149254	0	.0852272727272727	.829545454545454	0	0	0	.085227273	.986441411000173
7	2	Normal Unsignalized	Male	2	1	21	4.41666666666666	2.33333333333333	0	0	7.58	3.74	6	5	6	4	6	3	5	5.405555556	5	1.64175929587957	4.21666666666667	3.61666666666666	0	13.2527754833333	134.31	0	.233333333333333	.080952380952381	.0142857142857143	0	.247619048	.423809524	0	.324324324324324	.0347490347490347	.00386100386100386	0	.034749035	.602316602	0	.318924111431316	.205571565802113	.00384245917387128	0	.061479347	.410182516	1.12230684060252
8	2	Normal Unsignalized	Male	2	1	21	5	2.33333333333333	13.92	28.62	30.32	29.92	7	7	7	7	7	6	6.83333333333333	5.405555556	5	1.71175235691738	4.1	2.98333333333333	0	18.2798137083333	126.01	0	0	.0625	.0375	0	.29375	.60625	0	0	.0979591836734694	0	0	.032653061	.869387755	0	.136600625651721	.279457768508863	.0104275286757039	0	.077163712	.496350365	1.26197176547576
9	2	Normal Unsignalized	Female	2	1	20	5.75	2	27.84	9.54	15.16	18.7	5	5	6	5	7	5	5.5	5.405555556	5	1.74533905410574	3.875	36.0125	0	34.9738628383333	409.02	0	.00513083632632119	.139558748075936	.0718317085684967	0	.691123653	.092355054	0	.119341563786008	.0905349794238683	0	0	.028806584	.761316872	0	.0841025641025641	.199316239316239	.041025641025641	0	.407863248	.267692308	1.54374360247578
10	2	Normal Unsignalized	Male	2	1	20	5.75	3.66666666666666	27.84	38.16	22.74	33.66	7	7	7	7	7	6	6.83333333333333	5.405555556	1	2.19742371374198	3.11666666666667	15.4333333333333	0	28.4567828325	195.01	0	.001085776330076	.166123778501629	.00760043431053203	0	.069489685	.755700326	0	.025	.15625	0	0	.00625	.8125	0	.07875	.166875	.004375	0	.101875	.648125	1.45418579957576
11	2	Normal Unsignalized	Female	2	1	30	5.41666666666666	2.66666666666666	27.84	28.62	30.32	33.66	6	7	6	5	6	5	5.83333333333333	5.405555556	3	1.8615773104915	3.71666666666667	4.85	0	14.0618487925	154.53	0	.136690647482014	.10431654676259	.0467625899280576	0	.532374101	.179856115	0	.364035087719298	.0087719298245614	.0043859649122807	0	.043859649	.578947369	0	.377447141738449	.21221613155834	.0234925606891151	0	.205951449	.180892718	1.14804242364229
12	2	Normal Unsignalized	Male	2	1	22	5.08333333333333	5	27.84	28.62	7.58	22.44	6	6	6	6	5	5	5.66666666666666	5.405555556	4	2.82911979581074	2.4	10.8333333333333	0	28.3745877783333	191.21	0	0	.977272727272727	0	0	0	.022727273	0	0	.210526315789474	0	0	0	.789473684	0	0	.985714285714286	0	0	0	.014285714	1.45292956088327
13	2	Normal Unsignalized	Female	2	1	22	4.58333333333333	4.66666666666666	0	9.54	22.74	14.96	3	3	3	1	7	3	3.33333333333333	5.405555556	7	2.10513331580706	3.25	3.91666666666667	0	17.4145417641667	115.91	0	.0045045045045045	.423423423423423	.018018018018018	0	.445945946	.108108108	0	.0100502512562814	.155778894472362	0	0	.050251256	.783919598	0	.218285714285714	.379428571428571	.016	0	.281142858	.105142857	1.24091205117943
14	2	Normal Unsignalized	Female	2	1	27	5.25	4	27.84	0	15.16	14.96	6	5	6	6	7	5	5.83333333333333	5.405555556	6	.853781928920362	8.43333333333334	5.01666666666667	0	9.53130081583333	244.05	0	.135338345864662	.0714285714285714	.0225563909774436	0	.447368421	.323308271	0	.228515625	.076171875	.017578125	0	.142578125	.53515625	0	.17384370015949	.450824029771398	.0175438596491228	0	.150983519	.206804891	.979152176460551
15	2	Normal Unsignalized	Male	2	1	26	5.41666666666666	2	27.84	38.16	15.16	29.92	6	5	6	5	5	5	5.33333333333333	5.405555556	4	2.11690569524532	3.3	5.51666666666666	0	20.4972299108333	143.89	0	.00630914826498423	.123028391167192	.170347003154574	0	.362776025	.337539432	0	.0490196078431373	.0833333333333333	0	0	.014705882	.852941176	0	.254969749351772	.242005185825411	.0380293863439931	0	.089023336	.375972342	1.31169517248368
16	2	Normal Unsignalized	Male	2	1	22	5.58333333333333	3.66666666666666	0	0	0	0	6	3	5	5	6	4	4.83333333333333	5.405555556	2	1.88226216093526	3.55	28.7833333333333	.566666666666667	26.9958828341667	299.41	0	0	.0996805111821086	.0600638977635783	0	.76741214	.072843451	0	.01	.305	.105	0	.105	.475	0	.0640949554896142	.264094955489614	.027893175074184	0	.46231454	.181602373	1.43129753457584
17	2	Normal Unsignalized	Male	2	1	24	5.83333333333333	3	13.92	0	15.16	11.22	6	7	6	7	7	5	6.33333333333333	5.405555556	1	1.98172839380857	3.5	1.69999999999999	0	28.9944112333333	104.8	0	.0384615384615385	.0288461538461538	.105769230769231	0	.711538461	.115384616	0	.019047619047619	.0714285714285714	0	0	.166666667	.742857143	0	.258064516129032	.258064516129032	.00645161290322581	0	.180645161	.296774193	1.46231429429787
18	2	Normal Unsignalized	Male	2	1	24	6.16666666666666	2.33333333333333	13.92	9.54	15.16	14.96	5	5	5	5	5	5	5	5.405555556	4	2.39330477375507	2.86666666666667	4.1	.0333333333333333	18.773516175	99.99	0	.00833333333333333	.129166666666667	.108333333333333	0	.283333334	.470833333	0	0	.0564971751412429	.0451977401129943	0	.209039548	.689265537	0	.126262626262626	.271464646464646	.0303030303030303	0	.08459596	.487373738	1.27354562117683
19	2	Normal Unsignalized	Male	2	1	25	4.58333333333333	2	27.84	95.4	22.74	56.1	3	5	4	3	7	2	4	5.405555556	6	1.93571128990085	3.56666666666667	17.7666666666667	0	20.4016417069167	208.71	0	.396825396825397	.103896103896104	.0245310245310245	0	.173160173	.301587302	0	.0947867298578199	.0710900473933649	.0473933649289099	0	.028436019	.758293839	0	.335127860026918	.185060565275908	.00874831763122476	0	.093539704	.377523553	1.30966511622822
20	2	Normal Unsignalized	Male	2	1	24	5	3.66666666666666	97.44	57.24	83.38	89.76	7	6	5	5	6	5	5.66666666666666	5.405555556	4	1.41889182180174	5.21666666666667	2.68333333333334	2.23333333333333	9.07759464166667	123.01	0	0	.562913907284768	.00662251655629139	0	.417218543	.013245033	0	0	.67398119122257	0	0	.159874608	.166144201	0	.0613577023498695	.706266318537859	.0130548302872063	0	.184073108	.035248042	.957970785498929
21	2	Normal Unsignalized	Male	2	1	24	5.25	4.66666666666666	55.68	38.16	45.48	52.36	7	6	6	6	7	6	6.33333333333333	5.405555556	3	2.6166820728786	2.45	22.8333333333333	0	32.2247136558333	231.46	0	.003125	.57109375	.03359375	0	.3765625	.015625	0	0	.137254901960784	0	0	.058823529	.803921569	0	.0478978179882916	.584353379457158	.0276742948376796	0	.312400212	.027674295	1.50818906696434
22	2	Normal Unsignalized	Male	2	1	19	5.66666666666666	5.33333333333333	0	19.08	7.58	11.22	6	5	6	5	7	4	5.5	5.405555556	4	1.55907467895435	4.48333333333333	7.75	0	15.3521778158333	165.21	0	.0405405405405405	.108108108108108	.141891891891892	0	.34009009	.36936937	0	.0299625468164794	.048689138576779	0	0	.097378277	.823970037	0	.193982581155978	.281076801266825	.0126682501979414	0	.088677751	.423594616	1.18616999195071
23	2	Normal Unsignalized	Male	2	1	18	5.75	3.33333333333333	13.92	9.54	22.74	18.7	6	5	5	4	5	5	5	5.405555556	5	2.14006921735526	3.2	4.91666666666667	0	23.504891565	137.7	0	0	.260714285714286	.0714285714285714	0	.425	.242857142	0	0	.146464646464646	0	0	.045454545	.808080808	0	.142980935875217	.264298093587522	.0225303292894281	0	.097920277	.472270363	1.37115825200031
24	2	Normal Unsignalized	Male	2	1	24	4.58333333333333	1.33333333333333	69.6	57.24	68.22	74.8	5	5	6	5	4	5	5	5.405555556	5	1.45943644918218	4.83333333333333	1.98333333333333	0	13.9378981691667	152.9	0	.0087719298245614	.140350877192982	.184210526315789	0	.210526316	.45614035	0	.0540540540540541	.0743243243243243	.0135135135135135	0	.054054054	.804054054	0	.214043993231811	.252115059221658	.032994923857868	0	.154822335	.346023689	1.14419728722287
25	2	Normal Unsignalized	Male	2	1	24	5.33333333333333	2	69.6	57.24	37.9	59.84	6	7	6	6	7	6	6.33333333333333	5.405555556	4	2.0770613588882	3.23333333333333	27.4666666666667	0	23.0190453166667	272.71	0	.0768105340160936	.389173372348208	.0907095830285296	0	.387710315	.055596196	0	.0161290322580645	.28494623655914	0	0	.037634409	.661290323	0	.0992978936810431	.513039117352056	.0591775325977934	0	.280341023	.048144433	1.36208730789928
26	2	Normal Unsignalized	Female	2	1	23	5.08333333333333	3.66666666666666	27.84	28.62	15.16	26.18	4	3	3	3	5	4	3.66666666666666	5.405555556	5	1.51786564848137	4.86666666666667	2.53333333333333	.0333333333333333	7.76868313908333	107.72	0	0	.543624161073825	.0805369127516778	0	.355704698	.020134228	0	0	.621160409556314	0	0	.204778157	.174061434	0	.107088989441931	.720965309200603	.00904977375565611	0	.113122172	.049773756	.890347408260588
27	2	Normal Unsignalized	Male	2	1	22	6.41666666666666	4.66666666666666	0	9.54	7.58	7.48	6	4	5	5	5	3	4.66666666666666	5.405555556	2	1.06740909782013	6.6	14.4	0	20.02191399	250.49	0	.151913875598086	.238038277511962	.0239234449760766	0	.246411483	.339712918	0	.274238227146814	.0914127423822715	.0304709141274238	0	.382271468	.221606648	0	.405365126676602	.181321410829608	.0153999006458023	0	.112767015	.285146547	1.3015055914032
28	2	Normal Unsignalized	Male	2	1	23	5.41666666666666	5.33333333333333	27.84	19.08	22.74	26.18	7	7	7	7	7	7	7	5.405555556	2	1.46264805237911	4.85	6.46666666666666	0	18.4330217608333	136.56	0	0	.0546448087431694	.133879781420765	0	.62295082	.18852459	0	0	.120689655172414	.0172413793103448	0	.272413793	.589655172	0	.111368909512761	.222737819025522	.0475638051044083	0	.244779583	.373549884	1.26559653578787
29	2	Normal Unsignalized	Female	2	1	22	4.91666666666666	2	69.6	28.62	45.48	52.36	1	5	5	3	6	2	3.66666666666666	5.405555556	4	2.33808145600344	2.95	29.9166666666667	0	32.8044587383333	301.99	0	.00227014755959137	.885357548240636	.00340522133938706	0	.094211123	.014755959	0	0	.788732394366197	0	0	0	.211267606	0	.00260756192959583	.972620599739244	0	0	.001303781	.023468057	1.51593287645106
30	2	Normal Unsignalized	Male	2	1	18	5.33333333333333	5	0	0	0	0	6	5	6	5	6	6	5.66666666666666	5.405555556	5	1.51643160694354	4.61666666666667	5.15	0	21.5320809275	148.02	0	0	.178217821782178	.112211221122112	0	.326732673	.382838284	0	0	.0671378091872791	.0459363957597173	0	.021201413	.865724382	0	.12652705061082	.317626527050611	.0279232111692845	0	.084642234	.443280978	1.33308600342586
1	5	Normal Signalized	Female	2	2	21	5.5	2.33333333333333	0	19.08	7.58	11.22	5	6	6	6	6	5	5.66666666666666	6.083333333	3	2.10560450831981	3.31666666666667	8.98333333333333	3.48333333333333	3.041142365	216.94	.0122950819672131	0	.278688524590164	.00204918032786885	.362704918	.06557377	.278688524	0	0	.0702702702702703	0	.005405449	0	.924324281	.00491702519975415	.0971112476951444	.505224339274739	.00553165334972342	.114320836	.073140749	.199754148	.48303675124795
2	5	Normal Signalized	Male	2	2	18	5.75	4.33333333333333	0	28.62	37.9	29.92	6	5	6	5	5	6	5.5	6.083333333	5	2.30881268128599	2.9	16.8166666666667	.883333333333333	3.31604687033333	221.91	0	.0796812749003984	.0428286852589641	.0049800796812749	.00498008	.126494024	.741035856	0	.138888888888889	.05	0	0	0	.811111111	0	.211049723756906	.167403314917127	.00331491712707182	.016574586	.060773481	.540883978	.520620660413602
3	5	Normal Signalized	Male	2	2	26	5.41666666666666	3	13.92	28.62	15.16	22.44	7	7	6	7	7	6	6.66666666666666	6.083333333	1	1.35633851360536	5.16666666666667	23.5333333333333	.433333333333333	3.36885566416667	315.39	0	.0749258160237389	.0704747774480712	.0660237388724036	.108308605	.251483679	.428783383	0	.0447284345047923	.0543130990415336	0	0	0	.900958466	0	.168384879725086	.206615120274914	.0519759450171821	.04209622	.129725086	.401202749	.527482404391994
4	5	Normal Signalized	Male	2	2	19	5	4.66666666666666	83.52	47.7	53.06	67.32	5	6	5	5	6	4	5.16666666666666	6.083333333	3	2.17896149826018	3.11666666666667	21.3166666666667	2.23333333333333	3.1207624715	236.56	.0666666666666667	.000803212851405622	.265060240963855	.0120481927710843	.075502008	.257831326	.322088354	0	0	.0260416666666667	0	0	0	.973958333	.046578493387004	.100057504312823	.312248418631397	.00805060379528465	.040828062	.119608971	.372627947	.494260714758727
5	5	Normal Signalized	Female	2	2	23	5.25	1.66666666666666	41.76	28.62	7.58	26.18	6	7	7	6	5	4	5.83333333333333	6.083333333	7	1.67050724738103	4.11666666666667	14.3833333333333	1.18333333333333	2.78691378833333	238.59	0	.0369515011547344	.188221709006928	.00115473441108545	.021939954	.281755196	.469976906	0	0	.0276679841897233	0	0	0	.972332016	.00170551449687322	.0704945992040932	.418419556566231	.0102330869812393	.01648664	.198976692	.283683911	.445123534256822
6	5	Normal Signalized	Male	2	2	23	5.33333333333333	4	27.84	9.54	0	11.22	2	2	4	4	6	3	3.5	6.083333333	3	1.40508973578813	4.85	23.85	.733333333333333	2.908946915	310.3	.175135135135135	0	.256216216216216	0	.511351352	.018378378	.038918919	.0460526315789474	0	.118421052631579	0	.25	0	.585526316	.0807899461400359	.0368043087971275	.40754039497307	0	.403949731	.014362657	.056552962	.463735795934948
7	5	Normal Signalized	Male	2	2	21	4.41666666666666	2.33333333333333	0	0	7.58	3.74	4	3	7	6	2	3	4.16666666666666	6.083333333	1	1.94140540958747	3.5	18.75	.233333333333333	2.93132121083333	239.17	0	.126899016979446	.0536193029490617	.0116175156389634	.025915996	.201966041	.579982127	0	.212962962962963	.00462962962962963	0	0	0	.782407408	0	.277623542476402	.184897279289284	.000555247084952804	.007218212	.067740144	.461965574	.467063410539778
8	5	Normal Signalized	Male	2	2	21	5	2.33333333333333	13.92	28.62	30.32	29.92	6	7	7	7	7	4	6.33333333333333	6.083333333	5	2.43676545486305	3.36666666666667	19.4666666666667	2.61666666666667	3.18152147333333	234.08	.00175438596491228	.0166666666666667	.12719298245614	.0157894736842105	.045614035	.200877193	.592105263	0	0	.0246305418719212	0	0	0	.975369458	.00113571834185122	.108461101646792	.184554230550823	.00511073253833049	.018739353	.098807496	.583191368	.50263485880553
9	5	Normal Signalized	Female	2	2	20	5.75	2	27.84	9.54	15.16	18.7	6	7	7	6	7	5	6.33333333333333	6.083333333	2	1.64742617644126	4.25	18.55	.616666666666667	3.31861956	223.09	.00740740740740741	.00462962962962963	.24537037037037	.0222222222222222	.073148148	.188888889	.458333333	0	.0421455938697318	.0153256704980843	0	0	0	.942528735	.00174621653084983	.107101280558789	.282305005820722	.0162980209545984	.035506403	.101280559	.455762514	.520957468599399
10	5	Normal Signalized	Male	2	2	20	5.75	3.66666666666666	27.84	38.16	22.74	33.66	7	7	7	7	7	7	7	6.083333333	1	2.12228126724515	3.21666666666667	20.4833333333333	1.01666666666667	3.13187156416667	230.95	0	.0790166812993854	.0755048287971905	.0184372256365233	.038630377	.138718174	.649692713	0	.263565891472868	.0232558139534884	0	0	0	.713178295	0	.183266932270916	.161639157655094	.0113830392714855	.014797951	.075697211	.553215708	.495803943642161
11	5	Normal Signalized	Female	2	2	30	5.41666666666666	2.66666666666666	27.84	28.62	30.32	33.66	6	7	6	6	7	5	6.16666666666666	6.083333333	2	2.24477545426143	2.98333333333333	23.4166666666667	1.05	3.1868676	275.09	0	.229720028715004	.106963388370424	.0157932519741565	.073941135	.188083274	.385498924	0	.15028901734104	0	0	0	0	.849710983	0	.380908673703534	.211564938044975	.00596603946764571	.030289123	.107847636	.263423589	.5033640208682
12	5	Normal Signalized	Male	2	2	22	5.08333333333333	5	27.84	28.62	7.58	22.44	6	7	6	6	7	5	6.16666666666666	6.083333333	3	2.78253007539674	3.1	17.5833333333333	1.2	3.17483808083333	246.71	.163568773234201	0	.234200743494424	0	.539033457	0	.063197026	.0769230769230769	0	.717948717948718	0	.179487179	0	.025641026	.0454545454545455	.0204545454545455	.186363636363636	0	.693181818	0	.054545455	.501721580842555
13	5	Normal Signalized	Female	2	2	22	4.58333333333333	4.66666666666666	0	9.54	22.74	14.96	7	7	5	5	7	5	6	6.083333333	4	2.23533973114637	3.03333333333333	24.15	1.51666666666667	3.32213545583333	268.88	.029146426092991	.106870229007634	.242886884108258	.00763358778625954	.073560027	.156141569	.383761277	0	.292553191489362	.0159574468085106	0	.005319149	0	.686170213	.0185688405797101	.214221014492754	.267663043478261	.0230978260869565	.056612319	.103713768	.316123188	.521417336279623
14	5	Normal Signalized	Female	2	2	27	5.25	4	27.84	0	15.16	14.96	7	7	7	7	5	5	6.33333333333333	6.083333333	3	.844859230948107	8.6	32.85	.466666666666667	3.19704839666667	436.19	.00408580183861083	.116445352400409	.273237997957099	.0296220633299285	.061287028	.212461695	.302860061	0	.241379310344828	.0344827586206897	0	0	.026819923	.697318008	.00233440326816458	.213597899037059	.274000583600817	.0145900204260286	.022760432	.123139772	.34957689	.504749210637089
15	5	Normal Signalized	Male	2	2	26	5.41666666666666	2	27.84	38.16	15.16	29.92	7	7	7	7	7	7	7	6.083333333	2	2.17676680071402	3.16666666666667	15.5	1.35	2.79130110916667	237.69	0	.0594594594594595	.0789189189189189	.0475675675675676	.045405405	.192432433	.576216216	0	.0510204081632653	.0561224489795918	0	0	0	.892857143	0	.25027502750275	.172717271727173	.00495049504950495	.012651265	.043454345	.515951595	.445806688153241
16	5	Normal Signalized	Male	2	2	22	5.58333333333333	3.66666666666666	0	0	0	0	7	7	7	7	7	7	7	6.083333333	1	1.71229904772784	4.1	15.8	.716666666666667	3.30006682916667	230.31	.0224215246636771	.00672645739910314	.204035874439462	.0414798206278027	.096412556	.256726457	.37219731	0	0	.00884955752212389	0	0	.008849558	.982300884	.0123992560446373	.0626162430254185	.401735895846249	.0216986980781153	.044637321	.166150031	.290762554	.518522734800444
17	5	Normal Signalized	Male	2	2	24	5.83333333333333	3	13.92	0	15.16	11.22	6	7	7	6	7	6	6.5	6.083333333	1	2.69987715580277	2.45	25.7	1.81666666666667	3.1520001875	226.14	.000674763832658569	.00809716599190283	.182186234817814	.0155195681511471	.026990554	.308367072	.458164643	0	.0130718954248366	.0130718954248366	0	0	0	.973856209	.000554016620498615	.050415512465374	.247645429362881	.0105263157894737	.013850416	.216066482	.460941828	.498586234651976
18	5	Normal Signalized	Male	2	2	24	6.16666666666666	2.33333333333333	13.92	9.54	15.16	14.96	7	7	7	7	7	5	6.66666666666666	6.083333333	1	2.39064582715411	2.83333333333333	22.05	.95	3.29925168025	230.65	.00557768924302789	.0334661354581673	.269322709163347	.0159362549800797	.050996016	.08685259	.537848606	0	0	0	0	0	0	1	0	.128424657534247	.231164383561644	.0045662100456621	.023401826	.06849315	.543949772	.518415446547048
19	5	Normal Signalized	Male	2	2	25	4.58333333333333	2	27.84	95.4	22.74	56.1	4	6	6	5	7	3	5.16666666666666	6.083333333	3	2.12116210093974	3.2	19.2333333333333	1.6	3.15121134166667	221.61	0	.106628242074928	.0912584053794428	.0172910662824207	.023054755	.1623439	.599423631	0	.0862944162436548	0	0	0	0	.913705584	0	.183129855715871	.174250832408435	.0099889012208657	.018867925	.092119867	.521642619	.498477530892728
20	5	Normal Signalized	Male	2	2	24	5	3.66666666666666	97.44	57.24	83.38	89.76	6	6	6	6	7	5	6	6.083333333	6	2.06756441280977	3.3	20.3666666666667	2.13333333333333	2.7600582675	234.37	.019211324570273	.0101112234580384	.319514661274014	.00303336703741153	.298281092	.110212335	.239635996	0	0	.104477611940299	0	.004975124	.054726368	.835820896	.00179640718562874	.0413173652694611	.536526946107784	.00479041916167665	.102994012	.098802396	.213772455	.440918250538628
21	5	Normal Signalized	Male	2	2	24	5.25	4.66666666666666	55.68	38.16	45.48	52.36	7	7	6	7	7	6	6.66666666666666	6.083333333	5	2.20691323184564	3.1	21.7166666666667	2.83333333333333	2.911372041	242.01	0	.0684824902723735	.192217898832685	.0140077821011673	.006225681	.240466927	.478599221	0	0	0	0	0	.005235602	.994764398	0	.136069114470842	.368250539956803	.00971922246220302	.004859611	.130669547	.350431965	.46409770699468
22	5	Normal Signalized	Male	2	2	19	5.66666666666666	5.33333333333333	0	19.08	7.58	11.22	6	7	6	5	7	4	5.83333333333333	6.083333333	2	2.08100449964324	3.28333333333333	21.3	2.7	2.94819025833333	241.46	0	.046530612244898	.117551020408163	.0489795918367347	.033469388	.248979592	.504489796	0	.288557213930348	0	0	0	0	.711442786	0	.206081081081081	.232545045045045	.0163288288288288	.016891892	.101351352	.426801802	.469555506825442
23	5	Normal Signalized	Male	2	2	18	5.75	3.33333333333333	13.92	9.54	22.74	18.7	6	7	6	5	7	6	6.16666666666666	6.083333333	3	2.00323377964014	3.38333333333333	17.35	.433333333333333	3.06131850666667	237.71	0	.00871248789932236	.0667957405614714	.0329138431752178	.05517909	.096805421	.739593417	0	0	.0430622009569378	0	0	0	.956937799	0	.109896118097321	.169491525423729	.00820120284308365	.02788409	.033898305	.650628759	.485908516951686
24	5	Normal Signalized	Male	2	2	24	4.58333333333333	1.33333333333333	69.6	57.24	68.22	74.8	6	6	7	6	7	6	6.33333333333333	6.083333333	3	1.72154185456479	3.98333333333333	20.6833333333333	1.4	3.04234648083333	279.42	.00328137817883511	.022149302707137	.168170631665299	.0352748154224774	.119770303	.203445447	.447908121	0	.0288065843621399	.065843621399177	0	0	0	.905349795	.00181818181818182	.135909090909091	.253636363636364	.00681818181818182	.055	.077727273	.469090909	.483208672618094
25	5	Normal Signalized	Male	2	2	24	5.33333333333333	2	69.6	57.24	37.9	59.84	5	7	7	6	7	6	6.33333333333333	6.083333333	4	1.81718412447837	3.76666666666667	22.0666666666667	.933333333333333	3.259057005	268.36	.08671875	.1125	.309375	.00625	.05625	.128125	.30078125	0	0	.261261261261261	0	.030560733	0	.708178006	.0569306930693069	.131683168316832	.476732673267327	.00891089108910891	.069801981	.091089109	.164851485	.51309195688749
26	5	Normal Signalized	Female	2	2	23	5.08333333333333	3.66666666666666	27.84	28.62	15.16	26.18	7	6	6	7	7	4	6.16666666666666	6.083333333	4	1.63161201576079	4.31666666666667	14.4	2.96666666666667	3.63030282	222.29	.0580865603644647	.0125284738041002	.20501138952164	.00113895216400911	.056947608	.079726651	.586560364	0	.0135135135135135	.0675675675675676	0	.018018019	.004504505	.896396397	.032297379646557	.0548446069469836	.429616087751371	.00914076782449726	.051797684	.101767215	.320536258	.559942853016776
27	5	Normal Signalized	Male	2	2	22	6.41666666666666	4.66666666666666	0	9.54	7.58	7.48	6	7	7	6	7	4	6.16666666666666	6.083333333	1	1.61672155074303	4.31666666666667	18.1166666666667	.683333333333333	3.32715163125	279.31	.00611620795107034	.250764525993884	.0101936799184506	.0142711518858308	.065239551	.085626912	.567787971	.033175355450237	.516587677725119	0	0	0	0	.450236967	0	.440331222601072	.0886507549926936	.0102289332683877	.022406235	.041402826	.396980029	.522072593809777
28	5	Normal Signalized	Male	2	2	23	5.41666666666666	5.33333333333333	27.84	19.08	22.74	26.18	7	7	7	7	7	7	7	6.083333333	1	2.25053119382498	2.96666666666667	20.6333333333333	1.55	3.18112033083333	232.56	0	.0440414507772021	.139896373056995	.0181347150259067	.000863558	.336787565	.460276339	0	0	.010989010989011	0	0	0	.989010989	0	.0792303338992643	.250141482739106	.0130164119977363	.01188455	.174872666	.470854555	.502580097283571
29	5	Normal Signalized	Female	2	2	22	4.91666666666666	2	69.6	28.62	45.48	52.36	6	6	6	6	6	6	6	6.083333333	2	1.90251323247464	3.55	12.95	1.26666666666667	3.277861559	228.65	.0604534005037783	.00251889168765743	.45088161209068	0	.405541562	.032745592	.047858942	.297297297297297	0	.162162162162162	0	.09009009	0	.450450451	.024896265560166	.00726141078838174	.590248962655602	0	.293568465	0	.084024896	.515590607125869
30	5	Normal Signalized	Male	2	2	18	5.33333333333333	5	0	0	0	0	7	6	7	7	6	7	6.66666666666666	6.083333333	2	1.65340427554006	4.21666666666667	17.5333333333333	1.18333333333333	3.25178208666667	230.7	0	.0302743614001892	.0624408703878903	.0132450331125828	.016083254	.133396405	.744560075	0	0	.00772200772200772	0	0	0	.992277992	0	.153801843317972	.17684331797235	.00345622119815668	.007488479	.052995392	.605414747	.512121434299288
1	3	Aggressive Unsignalized	Female	3	1	21	5.5	2.33333333333333	0	19.08	7.58	11.22	7	6	6	6	6	5	6	5.038888889	3	2.1988832730607	3.11666666666667	3.23333333333333	.45	21.1892287308333	120.46	0	0	.390625	.015625	0	.416666667	.177083333	0	0	.278688524590164	0	0	0	.721311475	0	.191908713692946	.386929460580913	.0383817427385892	0	.260373444	.122406639	1.32611514906383
2	3	Aggressive Unsignalized	Male	3	1	18	5.75	4.33333333333333	0	28.62	37.9	29.92	7	6	7	6	6	7	6.5	5.038888889	4	2.38501323015593	2.86666666666667	5.08333333333333	0	49.4227871125	122.41	0	.079646017699115	.079646017699115	.190265486725664	0	.415929204	.234513275	0	.0125	.11875	.14375	0	.025	.7	0	.288153681963714	.153681963713981	.0458911419423693	0	.212379936	.299893276	1.69392723304195
3	3	Aggressive Unsignalized	Male	3	1	26	5.41666666666666	3	13.92	28.62	15.16	22.44	7	3	6	1	7	5	4.83333333333333	5.038888889	3	2.07018283474509	3.31666666666667	39.4833333333333	2.43333333333333	42.7046295666667	409.57	0	.00662251655629139	.185430463576159	.142384105960265	0	.616367076	.049195837	0	.2	.115789473684211	.294736842105263	0	.047368421	.342105263	0	.142602495543672	.254188948306595	.0777183600713013	0	.347237077	.178253119	1.6304749590126
4	3	Aggressive Unsignalized	Male	3	1	19	5	4.66666666666666	83.52	47.7	53.06	67.32	2	2	2	3	5	2	2.66666666666666	5.038888889	7	1.69019827852389	4.1	8.98333333333333	1.08333333333333	30.5910777956667	172.4	0	.0352250489236791	.140900195694716	.270058708414873	0	.305283757	.24853229	0	.036734693877551	.0979591836734694	.0489795918367347	0	.228571429	.587755102	0	.226666666666667	.23719298245614	.0933333333333333	0	.12491228	.317894737	1.48559477847094
5	3	Aggressive Unsignalized	Female	3	1	23	5.25	1.66666666666666	41.76	28.62	7.58	26.18	7	7	7	7	7	4	6.5	5.038888889	5	1.80709957567898	3.88333333333333	1.46666666666667	0	29.0759196266667	126.17	0	0	.0602409638554217	.180722891566265	0	.385542169	.373493976	0	.00421940928270042	.215189873417721	.0126582278481013	0	.05485232	.713080169	0	.0923535253227408	.35253227408143	.012909632571996	0	.239324727	.302879842	1.46353345968495
6	3	Aggressive Unsignalized	Male	3	1	23	5.33333333333333	4	27.84	9.54	0	11.22	5	5	5	5	3	4	4.5	5.038888889	5	1.44097534071902	4.88333333333333	5.23333333333333	.6	19.7583943633333	152.76	0	0	.852272727272727	0	0	.011363636	.136363636	0	0	.626262626262626	0	0	0	.373737374	0	.0454545454545455	.904040404040404	0	0	0	.050505051	1.2957516493874
7	3	Aggressive Unsignalized	Male	3	1	21	4.41666666666666	2.33333333333333	0	0	7.58	3.74	6	6	7	7	7	3	6	5.038888889	4	1.80675935288623	3.83333333333333	3.93333333333333	0	13.8455771325	136.01	0	.135746606334842	.104072398190045	.0950226244343891	0	.104072398	.561085973	0	.241525423728814	.0296610169491525	0	0	.093220339	.635593221	0	.33001808318264	.231464737793852	.0189873417721519	0	.046112116	.373417722	1.14131106338503
8	3	Aggressive Unsignalized	Male	3	1	21	5	2.33333333333333	13.92	28.62	30.32	29.92	7	6	7	7	7	6	6.66666666666666	5.038888889	5	2.28238155173124	3.06666666666667	4.84999999999999	.283333333333333	39.2020807491667	160.9	0	0	.202166064981949	.1985559566787	0	.184115523	.415162455	0	.0306748466257669	.0797546012269938	.049079754601227	0	.036809816	.803680982	0	.175504107542942	.214339058999253	.0485436893203883	0	.050784167	.510828976	1.59330911890563
9	3	Aggressive Unsignalized	Female	3	1	20	5.75	2	27.84	9.54	15.16	18.7	3	3	2	2	3	3	2.66666666666666	5.038888889	5	1.87021525136619	3.61666666666667	9.73333333333333	0	35.9055215415	181.11	0	.0123022847100176	.0755711775043937	.228471001757469	0	.51142355	.172231986	0	.085972850678733	.153846153846154	.00452488687782805	0	.040723982	.714932126	0	.138194444444444	.2	.0972222222222222	0	.264583333	.3	1.55516123940327
10	3	Aggressive Unsignalized	Male	3	1	20	5.75	3.66666666666666	27.84	38.16	22.74	33.66	2	3	2	2	7	6	3.66666666666666	5.038888889	6	2.15944754983712	3.15	15.4166666666667	0	49.0880325175	196.33	0	.0561797752808989	.459550561797753	.0146067415730337	0	.03258427	.437078652	0	.216216216216216	.124324324324324	.0216216216216216	0	.005405405	.632432432	0	.213692946058091	.295988934993084	0	0	.041493776	.448824343	1.69097562562367
11	3	Aggressive Unsignalized	Female	3	1	30	5.41666666666666	2.66666666666666	27.84	28.62	30.32	33.66	6	7	7	5	7	5	6.16666666666666	5.038888889	2	1.73406121692997	3.9	4.05	0	29.7353184975	146.18	0	.254385964912281	.105263157894737	.131578947368421	0	.333333333	.175438597	0	.322175732217573	.00418410041841004	.0125523012552301	0	.0041841	.656903765	0	.436134453781513	.168067226890756	.0436974789915966	0	.194117647	.157983193	1.47327259462497
12	3	Aggressive Unsignalized	Male	3	1	22	5.08333333333333	5	27.84	28.62	7.58	22.44	5	7	5	6	7	5	5.83333333333333	5.038888889	6	2.75628496358039	2.45	12.9333333333333	.416666666666667	44.2917466	195.54	0	0	1	0	0	0	0	0	0	.975609756097561	0	0	0	.024390244	0	0	.818897637795275	0	0	0	.181102362	1.64632280658383
13	3	Aggressive Unsignalized	Female	3	1	22	4.58333333333333	4.66666666666666	0	9.54	22.74	14.96	2	3	3	2	7	3	3.33333333333333	5.038888889	6	2.51492408335077	2.68333333333333	22.0833333333333	.133333333333333	31.9027012383333	95.51	0	.0984798413747521	.313945803040317	.0396563119629874	0	.198942499	.348975545	0	.00602409638554217	.114457831325301	0	0	.018072289	.861445783	0	.182679296346414	.346414073071719	.0324763193504736	0	.196211096	.242219215	1.50382745682633
14	3	Aggressive Unsignalized	Female	3	1	27	5.25	4	27.84	0	15.16	14.96	7	5	5	6	7	5	5.83333333333333	5.038888889	5	.776059879960006	9.21666666666667	5.95000000000001	0	11.7922418808333	278.16	0	.366771159874608	.15987460815047	.103448275862069	0	.103448275	.26645768	0	.511627906976744	.0429338103756708	.00178890876565295	0	.075134168	.368515206	0	.355153203342618	.300371402042711	.0148560817084494	0	.091457753	.23816156	1.07159637879464
15	3	Aggressive Unsignalized	Male	3	1	26	5.41666666666666	2	27.84	38.16	15.16	29.92	1	1	1	1	1	1	1	5.038888889	7	2.13031598891574	3.2	3.65	0	24.9868760416667	135.8	0	.0327102803738318	.163551401869159	.14018691588785	0	.196261682	.46728972	0	.0213903743315508	.0374331550802139	.0213903743315508	0	.042780749	.877005348	0	.197974217311234	.292817679558011	.0165745856353591	0	.052486187	.440147329	1.39771196230198
16	3	Aggressive Unsignalized	Male	3	1	22	5.58333333333333	3.66666666666666	0	0	0	0	7	6	6	6	7	6	6.33333333333333	5.038888889	3	2.06436768344757	3.3	19.2166666666667	0	48.3998626166667	228.81	0	.0206766917293233	.0526315789473684	.232142857142857	0	.501879699	.192669172	0	0	.0486486486486487	.151351351351351	0	.027027027	.772972973	0	.0728211009174312	.151949541284404	.110091743119266	0	.362385321	.302752294	1.68484412889837
17	3	Aggressive Unsignalized	Male	3	1	24	5.83333333333333	3	13.92	0	15.16	11.22	7	7	7	6	7	5	6.5	5.038888889	2	2.03908824111009	3.33333333333333	5.08333333333333	0	43.114941745	124.51	0	.0405405405405405	.0472972972972973	.239864864864865	0	.439189189	.233108108	0	.00485436893203883	.00970873786407767	0	0	.004854369	.980582524	0	.174913693901036	.214039125431531	.0138089758342923	0	.180667433	.416570771	1.63462780363758
18	3	Aggressive Unsignalized	Male	3	1	24	6.16666666666666	2.33333333333333	13.92	9.54	15.16	14.96	7	7	7	7	7	6	6.83333333333333	5.038888889	1	2.49341688535474	2.81666666666667	12.35	.2	51.0063121375	159.39	0	0	.233926128590971	.114911080711354	0	.131326949	.519835841	0	0	.0685714285714286	.2	0	.04	.691428571	0	.111492281303602	.237564322469983	.0368782161234991	0	.054030875	.560034305	1.70762392427158
19	3	Aggressive Unsignalized	Male	3	1	25	4.58333333333333	2	27.84	95.4	22.74	56.1	6	7	6	5	6	3	5.5	5.038888889	4	2.1993537100066	3.08333333333333	5.31666666666667	0	25.2795619191667	134.07	0	.0659722222222222	.128472222222222	.0486111111111111	0	.121527778	.635416666	0	.016304347826087	.0543478260869565	.0108695652173913	0	0	.918478261	0	.115810674723061	.277945619335347	.0110775427995972	0	.050352467	.544813695	1.40276954359227
20	3	Aggressive Unsignalized	Male	3	1	24	5	3.66666666666666	97.44	57.24	83.38	89.76	5	3	4	4	6	4	4.33333333333333	5.038888889	5	1.76928993840671	4	3.31666666666667	.616666666666667	41.6167794166667	129.8	0	0	.659685863874346	.0104712041884817	0	.162303665	.167539267	0	0	.568464730290456	0	0	.020746888	.410788382	0	.0474613686534216	.731788079470199	.0242825607064018	0	.120309051	.07615894	1.61926846857891
21	3	Aggressive Unsignalized	Male	3	1	24	5.25	4.66666666666666	55.68	38.16	45.48	52.36	6	7	5	6	6	6	6	5.038888889	6	2.97371515369405	2.26666666666667	18.8166666666667	0	51.811379006	212.71	0	0	.56778889899909	.0236578707916288	0	.323930847	.084622384	0	0	.0928571428571429	.0571428571428571	0	.014285714	.835714286	0	.0871236386931454	.494554772581678	.0358744394618834	0	.300448431	.081998718	1.71442515157541
22	3	Aggressive Unsignalized	Male	3	1	19	5.66666666666666	5.33333333333333	0	19.08	7.58	11.22	6	6	6	4	7	5	5.66666666666666	5.038888889	4	1.98607221616183	3.48333333333333	7.68333333333333	0	34.1077389879167	147.15	0	.0983981693363844	.068649885583524	.164759725400458	0	.240274599	.42791762	0	.241860465116279	.0372093023255814	.0232558139534884	0	.120930233	.576744186	0	.295774647887324	.19806338028169	.034330985915493	0	.064260563	.407570422	1.53285293085221
23	3	Aggressive Unsignalized	Male	3	1	18	5.75	3.33333333333333	13.92	9.54	22.74	18.7	5	4	4	2	4	4	3.83333333333333	5.038888889	6	2.39771154420884	2.88333333333333	19.9833333333333	.133333333333333	50.04606574	236.21	0	0	.236248872858431	.183047790802525	0	.256086564	.324616772	0	0	.174418604651163	.116279069767442	0	.023255814	.686046512	0	.0934691431995207	.230077890952666	.0970641102456561	0	.131815458	.447573397	1.69936994206376
24	3	Aggressive Unsignalized	Male	3	1	24	4.58333333333333	1.33333333333333	69.6	57.24	68.22	74.8	4	5	5	5	6	5	5	5.038888889	6	1.09514943962839	6.91666666666667	3.66666666666666	1.15	22.8744013208333	198.17	0	0	.221198156682028	.0967741935483871	0	.299539171	.382488479	0	.0119331742243437	.105011933174224	.0214797136038186	0	.066825776	.794749403	0	.197406340057637	.322766570605187	.0187319884726225	0	.126080692	.33501441	1.35934973633582
25	3	Aggressive Unsignalized	Male	3	1	24	5.33333333333333	2	69.6	57.24	37.9	59.84	4	6	6	5	7	5	5.5	5.038888889	6	2.31287625493227	2.86666666666667	15.1	0	51.0873901741667	210.68	0	.0614973262032086	.467914438502674	.0227272727272727	0	.314171123	.133689839	0	0	.220779220779221	0	0	0	.779220779	0	.103761348897536	.638132295719844	.0201037613488975	0	.14461738	.093385214	1.70831371709
26	3	Aggressive Unsignalized	Female	3	1	23	5.08333333333333	3.66666666666666	27.84	28.62	15.16	26.18	2	3	2	4	4	2	2.83333333333333	5.038888889	7	1.25689496966636	5.93333333333333	4.96666666666667	.916666666666667	18.9129878491667	130.45	0	0	.828070175438597	.0105263157894737	0	.094736842	.066666667	0	0	.64756446991404	.0286532951289398	0	.146131805	.17765043	0	.0547588005215124	.788787483702738	.0169491525423729	0	.109517602	.029986962	1.27676014354115
27	3	Aggressive Unsignalized	Male	3	1	22	6.41666666666666	4.66666666666666	0	9.54	7.58	7.48	4	4	5	2	6	2	3.83333333333333	5.038888889	4	1.43410745043724	4.93333333333333	4.48333333333333	0	33.0384177365833	188.6	0	.392307692307692	.0769230769230769	.165384615384615	0	.234615385	.130769231	0	.22680412371134	.0962199312714777	.11340206185567	0	.206185567	.357388316	0	.496885813148789	.202076124567474	.0346020761245675	0	.04982699	.216608996	1.51901924007918
28	3	Aggressive Unsignalized	Male	3	1	23	5.41666666666666	5.33333333333333	27.84	19.08	22.74	26.18	6	7	7	6	7	7	6.66666666666666	5.038888889	3	2.50324118476219	2.68333333333333	11.8666666666667	0	53.4120459316667	157.84	0	0	.241228070175439	.111111111111111	0	.406432749	.24122807	0	0	.00649350649350649	0	0	0	.993506494	0	.06949524506218	.255303584491587	.0592538405267008	0	.272860278	.343087052	1.72763921380167
29	3	Aggressive Unsignalized	Female	3	1	22	4.91666666666666	2	69.6	28.62	45.48	52.36	5	3	4	4	5	4	4.16666666666666	5.038888889	4	1.85535732339291	3.73333333333333	5.38333333333334	0	26.5954759741667	166.25	0	.018450184501845	.457564575645756	.129151291512915	0	.287822878	.10701107	0	.0181818181818182	.76969696969697	.0181818181818182	0	.078787879	.115151515	0	.07981220657277	.509389671361502	.0316901408450704	0	.194835681	.184272301	1.42480776721175
30	3	Aggressive Unsignalized	Male	3	1	18	5.33333333333333	5	0	0	0	0	7	5	6	5	6	7	6	5.038888889	4	1.89112694935225	3.65	4.26666666666666	0	37.3847114916667	140.97	0	.0725806451612903	.153225806451613	.225806451612903	0	.205645161	.342741935	0	.168888888888889	.0933333333333333	.133333333333333	0	.022222222	.582222222	0	.242160278745645	.222996515679443	.0444250871080139	0	.05836237	.432055749	1.57269403342297
1	6	Aggressive Signalized	Female	3	2	21	5.5	2.33333333333333	0	19.08	7.58	11.22	7	6	6	6	7	5	6.16666666666666	6.033333333	3	1.54557152451297	4.76666666666667	17.9	3.43333333333333	3.3399083125	228.27	.0157068062827225	0	.297556719022688	.00523560209424084	.212914486	.098603839	.369982548	0	0	0	0	0	.005952381	.994047619	.010250569476082	.0973804100227791	.457289293849658	.00398633257403189	.107061503	.079157175	.244874715	.523734544679269
2	6	Aggressive Signalized	Male	3	2	18	5.75	4.33333333333333	0	28.62	37.9	29.92	6	6	5	5	7	7	6	6.033333333	6	2.2763176126905	3	23	1.45	2.44998369441667	236.96	.00665557404326123	.169717138103161	.0856905158069883	.021630615640599	.03078203	.0640599	.621464226	0	.220430107526882	.0053763440860215	0	0	0	.774193548	0	.255653266331658	.168341708542714	.00879396984924623	.021984925	.024497487	.520728644	.389163193977418
3	6	Aggressive Signalized	Male	3	2	26	5.41666666666666	3	13.92	28.62	15.16	22.44	7	7	5	6	7	6	6.33333333333333	6.033333333	1	1.24435271569155	5.7	17	.566666666666667	1.94992782416667	281.41	0	.0458422174840085	.0874200426439232	.169509594882729	.011727079	.285714286	.39978678	0	.0613496932515337	.0276073619631902	0	0	.027607362	.883435583	0	.126370757180157	.252219321148825	.0245430809399478	.029242819	.084073107	.483550914	.290018536415719
4	6	Aggressive Signalized	Male	3	2	19	5	4.66666666666666	83.52	47.7	53.06	67.32	5	4	5	3	6	3	4.33333333333333	6.033333333	5	2.28745328769165	3.01666666666667	19.6833333333333	1.9	4.50315612325	237.71	.0303571428571429	.0464285714285714	.141964285714286	.0303571428571429	.133928572	.107142858	.509821429	0	.142857142857143	.0384615384615384	0	0	0	.818681318	.019047619047619	.244817927170868	.191036414565826	.00840336134453782	.026330533	.045938376	.46442577	.653517004100529
5	6	Aggressive Signalized	Female	3	2	23	5.25	1.66666666666666	41.76	28.62	7.58	26.18	7	7	6	5	7	4	6	6.033333333	6	1.82413495663242	3.7	24.7166666666667	2.43333333333333	2.38244592166667	309.01	0	.00336927223719677	.268194070080862	.0478436657681941	.053908356	.225067385	.40161725	0	0	.109649122807018	0	0	.096491228	.79385965	0	.0688836104513064	.341250989707047	.0273159144893112	.031670625	.142913697	.387965163	.377023051518841
6	6	Aggressive Signalized	Male	3	2	23	5.33333333333333	4	27.84	9.54	0	11.22	2	6	6	6	7	3	5	6.033333333	4	1.72001373434382	3.95	20.0166666666667	1.08333333333333	2.26831266	236.18	.107936507936508	0	.295238095238095	0	.503174604	.001587302	.092063492	.116279069767442	0	.127906976744186	0	.139534884	0	.61627907	.0818619582664527	.0385232744783307	.365971107544141	0	.434991974	0	.078651685	.355702916690887
7	6	Aggressive Signalized	Male	3	2	21	4.41666666666666	2.33333333333333	0	0	7.58	3.74	4	6	7	6	7	4	5.66666666666666	6.033333333	2	1.82607275003524	3.76666666666667	26.1166666666667	.516666666666667	2.4320689155	311.64	0	.236469072164948	.0502577319587629	.0231958762886598	.018041237	.092139175	.579896907	0	.512931034482759	0	0	0	0	.487068966	0	.462361331220285	.0998415213946117	.0150554675118859	.008320127	.038827258	.375594295	.385975877014068
8	6	Aggressive Signalized	Male	3	2	21	5	2.33333333333333	13.92	28.62	30.32	29.92	6	7	7	7	6	5	6.33333333333333	6.033333333	6	2.12641945981694	3.2	19.75	1.78333333333333	2.24656480916667	237.8	0	.0199134199134199	.0735930735930736	.0632034632034632	.053679653	.116883117	.672727273	0	0	.0303030303030303	0	0	.015151515	.954545455	0	.152043596730245	.186376021798365	.0185286103542234	.023433242	.051226158	.568392371	.351518951688213
9	6	Aggressive Signalized	Female	3	2	20	5.75	2	27.84	9.54	15.16	18.7	5	7	6	4	7	4	5.5	6.033333333	4	1.65686952010434	4.16666666666667	18.3333333333333	1.98333333333333	2.276408247675	228.09	0	.00848256361922715	.221489161168709	.0622054665409991	.024505183	.217719133	.465598492	.00398406374501992	0	.0358565737051793	0	0	.059760956	.900398406	0	.0932944606413994	.307871720116618	.0425655976676385	.01457726	.114285714	.427405248	.357250150435344
10	6	Aggressive Signalized	Male	3	2	20	5.75	3.66666666666666	27.84	38.16	22.74	33.66	7	7	7	7	7	7	7	6.033333333	1	2.3027480487899	2.93333333333333	21.05	.833333333333333	2.37844673666667	230.12	.000851063829787234	.0238297872340426	.0476595744680851	.0408510638297872	.035744681	.103829788	.747234042	0	.08	.0114285714285714	0	0	0	.908571428	.000564334085778781	.125282167042889	.172686230248307	.0146726862302483	.008465011	.097629797	.580699774	.376293430201679
11	6	Aggressive Signalized	Female	3	2	30	5.41666666666666	2.66666666666666	27.84	28.62	30.32	33.66	4	6	6	4	7	5	5.33333333333333	6.033333333	2	2.23172673754752	3.08333333333333	21.23	1.46666666666667	2.3105856775	257.45	.00871459694989107	.246187363834423	.185911401597676	.0348583877995643	.067538126	.149600581	.307189542	0	.394736842105263	.0315789473684211	0	0	0	.57368421	.00559962669155389	.370041997200187	.278581427904806	.0349976668222118	.036864209	.097060196	.176854876	.363722076977467
12	6	Aggressive Signalized	Male	3	2	22	5.08333333333333	5	27.84	28.62	7.58	22.44	7	7	7	7	6	5	6.5	6.033333333	5	2.34511114501962	2.88333333333333	20.066667	.966666666666667	2.44498034583333	243.26	.12316715542522	0	.205278592375367	0	.636363636	0	.035190616	0	0	.25	0	.75	0	0	.045360824742268	.0206185567010309	.331958762886598	0	.567010309	0	.035051546	.388275372363346
13	6	Aggressive Signalized	Female	3	2	22	4.58333333333333	4.66666666666666	0	9.54	22.74	14.96	7	5	5	5	7	5	5.66666666666666	6.033333333	3	2.07473103405346	3.3	17.1666666666667	1.46666666666667	2.3718770875	234.49	0	.0838383838383839	.113131313131313	.0484848484848485	.113131313	.126262626	.515151515	0	.200980392156863	.0343137254901961	0	0	0	.764705883	0	.341870824053452	.188752783964365	.0116926503340757	.05623608	.05623608	.345211581	.375092179800326
14	6	Aggressive Signalized	Female	3	2	27	5.25	4	27.84	0	15.16	14.96	7	7	7	7	6	5	6.5	6.033333333	5	.843393152603103	8.4	34.6333333333333	2.06666666666667	2.30600461916667	433.77	.0251355347461804	.0487925086249384	.328240512567767	.0482996550024643	.047313948	.15377033	.348447512	0	.0117647058823529	.0215686274509804	0	0	.047058824	.919607843	.0142524723676556	.0974403723094823	.407795229784759	.0299592786503781	.018324608	.15095986	.281268179	.362860172896488
15	6	Aggressive Signalized	Male	3	2	26	5.41666666666666	2	27.84	38.16	15.16	29.92	7	7	7	7	7	7	7	6.033333333	1	2.19845981860703	3.08333333333333	17.1333333333333	.7	2.5390343125	236.18	0	.0285433070866142	.0511811023622047	.0236220472440945	.039370079	.081692913	.775590552	0	.0890052356020942	.031413612565445	0	0	0	.879581152	0	.145098039215686	.225770308123249	.00560224089635854	.03977591	.025770308	.557983193	.404668569967349
16	6	Aggressive Signalized	Male	3	2	22	5.58333333333333	3.66666666666666	0	0	0	0	7	7	7	6	7	6	6.66666666666666	6.033333333	2	1.66899389889196	4.11666666666667	19.3333333333333	.466666666666667	2.11604276416667	238.71	.00809352517985611	.00449640287769784	.169064748201439	.105215827338129	.081834532	.217625899	.413669065	0	0	.0344827586206897	0	0	.103448276	.862068966	.00534441805225653	.0558194774346793	.300475059382423	.0391923990498812	.027909739	.149643705	.421615202	.325524440326257
17	6	Aggressive Signalized	Male	3	2	24	5.83333333333333	3	13.92	0	15.16	11.22	7	7	7	6	7	5	6.5	6.033333333	2	2.69005182893528	2.5	24.1166666666667	1.95	2.55668584833333	234.96	0	0	.136706948640483	.0264350453172205	.081570997	.163141994	.592145015	0	0	.0256410256410256	0	0	0	.974358974	0	.0689848569826136	.23948401570387	.0190689848569826	.038698822	.111609646	.522153673	.40767736755816
18	6	Aggressive Signalized	Male	3	2	24	6.16666666666666	2.33333333333333	13.92	9.54	15.16	14.96	7	7	7	7	7	6	6.83333333333333	6.033333333	3	2.55243947584829	2.65	25.7	1.33333333333333	2.42022653916667	236.67	.00521852576647097	.00130463144161774	.131767775603392	.0867579908675799	.04109589	.119373777	.614481409	0	0	.0121212121212121	0	0	0	.987878788	0	.0873315363881402	.190296495956873	.0528301886792453	.017250674	.077628032	.574663073	.383856018916526
19	6	Aggressive Signalized	Male	3	2	25	4.58333333333333	2	27.84	95.4	22.74	56.1	4	7	6	6	7	2	5.33333333333333	6.033333333	4	2.05931003105157	3.33333333333333	17.2833333333333	1.2	2.55604467	220.82	0	.0600858369098713	.0504291845493562	.0182403433476395	.00751073	.06974249	.793991417	0	0	.03	0	0	0	.97	0	.100167879127029	.179071068830442	.00447677672076105	.011751539	.030218243	.674314493	.407568439378767
20	6	Aggressive Signalized	Male	3	2	24	5	3.66666666666666	97.44	57.24	83.38	89.76	7	6	5	6	7	5	6	6.033333333	5	1.75428702105636	3.91666666666667	16.4	3.1	3.6644191	240.15	0	0	.318471337579618	.0159235668789809	.447983015	.085987262	.13163482	0	0	.311965811965812	.00427350427350427	.008547009	.068376068	.606837607	.0043613707165109	.0442367601246106	.503426791277259	.0218068535825545	.155140186	.094080996	.176947041	.564005138142253
21	6	Aggressive Signalized	Male	3	2	24	5.25	4.66666666666666	55.68	38.16	45.48	52.36	6	5	6	5	6	6	5.66666666666666	6.033333333	7	2.12122718416235	3.2	19.8	1.25	2.36962360516667	232.56	0	.108454312553373	.273270708795901	.0170794192997438	.050384287	.135781384	.415029889	0	0	.192893401015228	0	0	.076142132	.730964467	0	.117067833698031	.450218818380744	.00984682713347921	.006017506	.132385121	.284463895	.374679367452693
22	6	Aggressive Signalized	Male	3	2	19	5.66666666666666	5.33333333333333	0	19.08	7.58	11.22	7	7	6	7	7	4	6.33333333333333	6.033333333	1	1.75376351339322	3.93333333333333	19	1.96666666666667	2.408600305	244.36	0	.0641952983725136	.0379746835443038	.0497287522603978	.006329114	.11482821	.726943942	0	.264462809917355	0	0	0	0	.73553719	0	.246031746031746	.174603174603175	.00566893424036281	.001133787	.033446712	.539115646	.381764737011648
23	6	Aggressive Signalized	Male	3	2	18	5.75	3.33333333333333	13.92	9.54	22.74	18.7	7	6	6	3	5	5	5.33333333333333	6.033333333	6	2.25537489548846	3.01666666666667	22.1666666666667	.966666666666667	2.15000656916667	234.17	.00645682001614205	.00807102502017756	.128329297820823	.0976594027441485	.122679581	.127522196	.509281679	0	0	.0695187165775401	0	0	0	.930481283	.0024375380865326	.0731261425959781	.183424741011578	.0383912248628885	.054844607	.056063376	.59171237	.332439786868385
24	6	Aggressive Signalized	Male	3	2	24	4.58333333333333	1.33333333333333	69.6	57.24	68.22	74.8	3	5	7	4	7	6	5.33333333333333	6.033333333	4	1.24283730758042	5.63333333333333	28.95	1.01666666666667	2.09874981083333	359.47	0	.0288915094339623	.0996462264150943	.126768867924528	.076650943	.149764151	.518278302	0	.0835820895522388	.00298507462686567	0	0	.011940299	.901492538	0	.139689578713969	.18810051736881	.049150036954915	.040650406	.073540281	.50886918	.321960670001832
25	6	Aggressive Signalized	Male	3	2	24	5.33333333333333	2	69.6	57.24	37.9	59.84	6	7	7	6	7	6	6.5	6.033333333	6	1.76720268647527	3.88333333333333	20.1	1.73333333333333	2.69327208533333	241.36	.0188340807174888	.0502242152466368	.273542600896861	.0116591928251121	.111210762	.117488789	.417040359	0	0	.168888888888889	0	.053771798	0	.777339312	.0127504553734062	.100789313904068	.465088038858531	.0151791135397693	.060716454	.100789314	.244687311	.430280229828112
26	6	Aggressive Signalized	Female	3	2	23	5.08333333333333	3.66666666666666	27.84	28.62	15.16	26.18	7	6	4	6	7	4	5.66666666666666	6.033333333	7	2.51864053001274	2.68333333333333	21.2333333333333	.983333333333333	2.47348852916667	230.86																						.393309900658894
27	6	Aggressive Signalized	Male	3	2	22	6.41666666666666	4.66666666666666	0	9.54	7.58	7.48	6	7	7	3	7	3	5.5	6.033333333	1	1.7099860558795	4.06666666666667	13.9833333333333	.7	2.21417786416667	231.69	0	.331325301204819	.0373493975903614	.0204819277108434	.021686747	.06626506	.522891566	0	.408	0	0	0	0	.592	0	.550252667040988	.126895002807412	.0106681639528355	.035934868	.010668164	.265581134	.345212504674357
28	6	Aggressive Signalized	Male	3	2	23	5.41666666666666	5.33333333333333	27.84	19.08	22.74	26.18	7	7	7	7	7	7	7	6.033333333	4	2.34946515454354	2.9	21.8833333333333	1.18333333333333	2.39465569416667	223.61	0	.0137540453074434	.157766990291262	.103559870550162	.02184466	.211165048	.491909385	0	0	.0446927374301676	0	0	0	.955307263	0	.0588928150765607	.239693757361602	.0535924617196702	.01590106	.177856301	.454063604	.379243078972804
29	6	Aggressive Signalized	Female	3	2	22	4.91666666666666	2	69.6	28.62	45.48	52.36	6	6	6	6	6	6	6	6.033333333	2	2.04498596595786	3.3	14.4166666666667	1.18333333333333	2.50054804	266.71	.0336906584992343	0	.428790199081164	.0413476263399694	.267993874	.016845329	.211332312	.0731707317073171	0	.723577235772358	0	.06504065	0	.138211382	.0140127388535032	.00318471337579618	.477707006369427	.0159235668789809	.336305732	.008280255	.144585987	.398035202537554
30	6	Aggressive Signalized	Male	3	2	18	5.33333333333333	5	0	0	0	0	7	7	7	7	7	7	7	6.033333333	2	1.59027287801508	4.3	17.9833333333333	1.06666666666667	2.34977648416667	238.86	0	.161410018552876	.0435992578849722	.0250463821892393	.012987013	.085343229	.6716141	0	.0454545454545455	.0265151515151515	0	0	0	.928030303	0	.252924791086351	.188857938718663	.00389972144846797	.010027855	.031754875	.512534819	.371026553203769
[truncated: 42 more columns]
